# Supplementary material for: Seasonal Influenza Vaccine Effectiveness in Persons Aged 15–64 Years: A Systematic Review and Meta-Analysis
Source: Vaccines (Basel). 2023 Aug 4;11(8):1322. doi: 10.3390/vaccines11081322 (PMC10459161; doi:10.3390/vaccines11081322)
Supplement: Supplementary file 1 [file vaccines-11-01322-s001.zip]

Archive with 1 entries (1 files):
- vaccines-2503190-supplementary.pdf
